# Supplementary material for: The Bilateral Interplay between Cancer Immunotherapies and Neutrophils’ Phenotypes and Sub-Populations
Source: Cells. 2022 Feb 23;11(5):783. doi: 10.3390/cells11050783 (PMC8909700; doi:10.3390/cells11050783)
Supplement: Supplementary file 1 [file cells-11-00783-s001.zip]

Archive with 1 entries (1 files):
- cells-1591091-SM-proof done .pdf
